# Supplementary material for: Microenvironmental Variables Must Influence Intrinsic Phenotypic Parameters of Cancer Stem Cells to Affect Tumourigenicity
Source: PLoS Comput Biol. 2014 Jan 16;10(1):e1003433. doi: 10.1371/journal.pcbi.1003433 (PMC3894166; doi:10.1371/journal.pcbi.1003433)
Supplement: Table S1 — Raw stem and total cell numbers from several runs of the CA with varying parameter combinations. (XLSX) [file pcbi.1003433.s001.xlsx]

## Sheet: Cell numbers
Density	Divisions (d)	Sym div (s)
	Run1					Run2				Run3						Average
0.01		0.1	0.3	0.5	Average	0.1	0.3	0.5	Average	0.1	0.3	0.5	Average			0.1	0.3	0.5	Total Averages for
	1	19	198989	26498	75168.7	35	196952	100	65695.7	9	9	32290	10769.3			21	131983	19629.3
	5	30991	129465	25006	61820.7	35432	133140	29333	65968.3	31643	131560	35072	66091.7			32688.7	131388	29803.7
	10	7734	163886	40102	70574	8741	164402	30613	67918.7	9845	165193	40555	71864.3			8773.33	164494	37090
	11	6942	139383	164090	103472	8155	129965	163935	100685	8203	124265	165314	99260.7			7766.67	131204	164446
	12	3698	42580	165379	70552.3	3440	40242	169898	71193.3	3700	42942	172368	73003.3			3612.67	41921.3	169215
	13	1403	12554	95617	36524.7	978	8499	73608	27695	1065	14211	92263	35846.3			1148.67	11754.7	87162.7
	14	703	5336	23277	9772	821	4832	28352	11335	891	4727	28030	11216			805	4965	26553
	15	702	1462	8678	3614	428	1562	7432	3140.67	620	1928	11076	4541.33			583.333	1650.67	9062
	16	373	796	3078	1415.67	254	987	2901	1380.67	486	736	3293	1505			371	839.667	3090.67
	17	256	316	1626	732.667	333	358	1539	743.333	233	460	1524	739			274	378	1563
	18	303	367	516	395.333	304	470	603	459	330	619	363	437.333			312.333	485.333	494
	19	285	0	326	203.667	302	0	491	264.333	388	311	636	445			325	103.667	484.333
	20	314	0	709	341	278	290	441	336.333	307	273	385	321.667			299.667	187.667	511.667
	50	0	1096	0	365.333	0	403	0	134.333	0	682	0	227.333			0	727	0
	70	0	2201	0	733.667	0	2475	0	825	0	1744	0	581.333			0	2140	0
	100	0	3447	0	1149	0	5089	0	1696.33	0	5833	0	1944.33			0	4789.67	0
	Average	3357.69	43867.4	34681.4	27302.1	3718.81	43104.1	31827.9	26216.9	3607.5	30968.3	36448.1	23674.6		Avg	3561.33	39313.3	34319.1
0.05		0.1	0.3	0.5		0.1	0.3	0.5		0.1	0.3	0.5				0.1	0.3	0.5
	1	9	231638	107801	113149	15	231449	113626	115030	14	231781	118383	116726			12.6667	231623	113270
	5	90790	231702	79438	133977	98783	231789	79376	136649	94105	232280	82001	136129			94559.3	231924	80271.7
	10	17699	233749	118360	123269	17737	233968	118538	123414	20816	233734	114593	123048			18750.7	233817	117164
	11	8305	174650	233557	138837	8340	182322	233616	141426	9042	174053	233763	138953			8562.33	177008	233645
	12	3674	47039	233106	94606.3	3023	49745	232549	95105.7	2595	46843	231050	93496			3097.33	47875.7	232235
	13	1287	11895	114986	42722.7	1204	10298	113127	41543	1095	16827	130608	49510			1195.33	13006.7	119574
	14	865	4347	28405	11205.7	694	5841	25840	10791.7	617	4656	35588	13620.3			725.333	4948	29944.3
	15	377	2910	8042	3776.33	501	2713	10366	4526.67	345	1394	8110	3283			407.667	2339	8839.33
	16	350	783	3437	1523.33	315	1098	2657	1356.67	322	743	2046	1037			329	874.667	2713.33
	17	301	466	1318	695	363	718	1352	811	279	591	1526	798.667			314.333	591.667	1398.67
	18	321	368	442	377	384	482	881	582.333	331	531	1526	796			345.333	460.333	949.667
	19	274	368	375	339	317	309	509	378.333	216	364	414	331.333			269	347	432.667
	20	317	397	512	408.667	465	329	411	401.667	341	412	374	375.667			374.333	379.333	432.333
	50	0	3898	0	1299.33	0	3851	591	1480.67	0	4023	0	1341			0	3924	197
	70	138	7977	0	2705	253	7900	413	2855.33	0	6893	0	2297.67			130.333	7590	137.667
	100	0	13124	201	4441.67	833	13719	641	5064.33	274	14023	1166	5154.33			369	13622	669.333
	Average	7794.19	60331.9	58123.8	42083.3	8326.69	61033.2	58405.8	42588.6	8149.5	60571.8	60071.8	42931
															Avg	8090.12	60645.6	58867.1
0.1		0.1	0.3	0.5		0.1	0.3	0.5		0.1	0.3	0.5				0.1	0.3	0.5
	1	9	232339	171330	134559	9	233310	169648	134322	9	26	173755	57930			9	155225	171578
	5	145810	245254	121596	170887	139306	245623	120079	168336	144700	245528	119076	169768			143272	245468	120250
	10	24372	241301	154514	140062	25242	241911	156907	141353	26021	241217	156747	141328			25211.7	241476	156056
	11	9150	167732	242689	139857	10374	175491	242130	142665	8766	187438	241842	146015			9430	176887	242220
	12	3584	47957	240061	97200.7	2634	51010	240112	97918.7	3693	52123	239796	98537.3			3303.67	50363.3	239990
	13	1305	18237	121854	47132	1477	14249	116562	44096	1193	12342	126853	46796			1325	14942.7	121756
	14	519	3006	37328	13617.7	842	4989	29920	11917	642	4926	34695	13421			667.667	4307	33981
	15	426	2267	11023	4572	481	1796	8402	3559.67	520	1787	10375	4227.33			475.667	1950	9933.33
	16	365	953	2951	1423	419	908	2144	1157	415	1177	2241	1277.67			399.667	1012.67	2445.33
	17	197	751	1062	670	219	393	954	522	244	452	854	516.667			220	532	956.667
	18	212	325	405	314	414	386	554	451.333	358	342	1309	669.667			328	351	756
	19	315	291	727	444.333	241	409	337	329	260	341	702	434.333			272	347	588.667
	20	301	438	453	397.333	342	400	322	354.667	215	320	535	356.667			286	386	436.667
	50	796	4227	694	1905.67	646	4086	912	1881.33	2365	3956	1739	2686.67			1269	4089.67	1115
	70	2070	6710	1833	3537.67	3394	8031	1377	4267.33	3569	8170	3098	4945.67			3011	7637	2102.67
	100	6186	15458	4165	8603	3501	15591	5424	8172	4535	16958	3785	8426			4740.67	16002.3	4458
	Average	12226.1	61702.9	69542.8	47823.9	11846.3	62411.4	68486.5	47581.4	12344.1	48568.9	69837.6	43583.5		Avg	12138.8	57561.1	69289
															Total Avgs fors/a:	7930.09	52506.7	54158.4

## Sheet: Stem cells
Density	Divisions (d)	Sym div (s)
	Run1					Run2				Run3						Average
0.01		0.1	0.3	0.5	Average	0.1	0.3	0.5	Average	0.1	0.3	0.5	Average			0.1	0.3	0.5	Total Averages for
	1	4	70842	15316	28720.7	9	70008	17109	29042	1	1	18864	6288.67			4.66667	23614.7	17096.3
	5	5007	29731	8422	14386.7	5901	30617	10557	15691.7	4933	29800	12335	15689.3			5280.33	29777	10438
	10	572	13290	4232	6031.33	662	13513	0	4725	760	13629	4244	6211			664.667	13516	2825.33
	11	625	10457	16024	9035.33	660	10394	15861	8971.67	642	9987	16732	9120.33			642.333	10143.7	16205.7
	12	296	3277	15061	6211.33	266	3088	15081	6145	329	3192	15510	6343.67			297	3220.33	15217.3
	13	125	926	8832	3294.33	83	733	6577	2464.33	105	1188	8262	3185			104.333	1100.67	7890.33
	14	48	487	2586	1040.33	57	423	2623	1034.33	57	336	2846	1079.67			54	386.333	2685
	15	31	139	833	334.333	14	132	744	296.667	26	166	1121	437.667			23.6667	157	899.333
	16	12	43	354	136.333	3	55	220	92.6667	15	40	359	138			10	41	311
	17	4	13	93	36.6667	4	14	229	82.3333	3	14	99	38.6667			3.66667	13.6667	140.333
	18	2	9	24	11.6667	1	13	31	15	3	17	6	8.66667			2	14.3333	20.3333
	19	1	0	5	2	2	0	10	4	1	5	23	9.66667			1.33333	3.33333	12.6667
	20	2	0	13	5	2	1	2	1.66667	1	2	7	3.33333			1.66667	1.33333	7.33333
	50	0	0	0	0	0	0	0	0	0	0	0	0			0	0	0
	70	0	0	0	0	0	0	0	0	0	0	0	0			0	0	0
	100	0	0	0	0	0	0	0	0	0	0	0	0			0	0	0
	Average	420.562	8075.88	4487.19	4327.88	479	3648.56	4315.25	2814.27	429.75	3648.56	5025.5	3034.6		Avg	443.104	5124.33	4609.31
0.05		0.1	0.3	0.5		0.1	0.3	0.5		0.1	0.3	0.5				0.1	0.3	0.5
	1	1	95585	62932	52839.3	3	95425	65720	53716	2	95754	68880	54878.7			2	95478.3	65844
	5	14956	52592	26638	31395.3	16504	52909	26341	31918	15971	52949	27488	32136			15810.3	52803.3	26822.3
	10	1509	17695	13421	10875	1372	17172	13183	10575.7	1699	17221	13435	10785			1526.67	17346.3	13346.3
	11	766	13786	19456	11336	742	13699	19992	11477.7	855	13389	19728	11324			787.667	13728	19725.3
	12	360	3475	17561	7132	307	3609	17691	7202.33	292	3799	17301	7130.67			319.667	3564.33	17517.7
	13	121	950	9053	3374.67	110	849	9240	3399.67	95	1304	10199	3866			108.667	882.667	9497.33
	14	64	360	2497	973.667	35	447	2248	910	42	404	2915	1120.33			47	418	2553.33
	15	18	258	750	342	22	269	894	395	13	135	719	289			17.6667	265.333	787.667
	16	10	48	391	149.667	8	79	273	120	6	45	207	86			8	68.6667	290.333
	17	4	16	80	33.3333	8	23	94	41.6667	3	22	115	46.6667			5	20.6667	96.3333
	18	5	5	20	10	3	10	48	20.3333	4	11	115	43.3333			4	8.33333	61
	19	1	13	8	7.33333	2	1	11	4.66667	2	5	10	5.66667			1.66667	5	9.66667
	20	1	3	15	6.33333	2	2	3	2.33333	1	3	5	3			1.33333	2.33333	7.66667
	50	0	0	0	0	0	0	0	0	0	0	0	0			0	0	0
	70	0	0	0	0	0	0	0	0	0	0	0	0			0	0	0
	100	0		0	0	0	0	0	0	0	0	0	0			0	0	0
	Average	1113.5	12319.1	9551.38	7661.31	1194.88	11530.9	9733.62	7486.46	1186.56	11530.9	10069.8	7595.75
															Avg	1164.98	11537	9784.94
0.1		0.1	0.3	0.5		0.1	0.3	0.5		0.1	0.3	0.5				0.1	0.3	0.5
	1	1	99441	100983	66808.3	1	99719	99981	66567	1	6	102504	34170.3			1	66388.7	101156
	5	25198	54061	40369	39876	23469	54480	39486	39145	24629	54204	39598	39477			24432	54248.3	39817.7
	10	1975	16296	16706	11659	2052	16766	17334	12050.7	2106	16490	16916	11837.3			2044.33	16517.3	16985.3
	11	882	12534	18751	10722.3	939	12910	18845	10898	827	13896	18505	11076			882.667	13113.3	18700.3
	12	345	3632	16138	6705	287	3956	16297	6846.67	387	3960	16197	6848			339.667	3849.33	16210.7
	13	112	1453	9332	3632.33	122	1108	8471	3233.67	107	1072	9805	3661.33			113.667	1211	9202.67
	14	28	290	2808	1042	60	387	2454	967	43	442	2614	1033			43.6667	373	2625.33
	15	18	184	937	379.667	21	141	721	294.333	19	153	928	366.667			19.3333	159.333	862
	16	13	64	256	111	11	59	186	85.3333	12	82	188	94			12	68.3333	210
	17	2	34	71	35.6667	2	10	74	28.6667	3	16	54	24.3333			2.33333	20	66.3333
	18	1	11	9	7	7	6	18	10.3333	5	6	82	31			4.33333	7.66667	36.3333
	19	2	2	38	14	3	7	8	6	1	4	24	9.66667			2	4.33333	23.3333
	20	1	5	11	5.66667	1	6	4	3.66667	1	2	18	7			1	4.33333	11
	50	0	0	0	0	0	0	0	0	0	0	0	0			0	0	0
	70	0	0	0	0	0	0	0	0	0	0	0	0			0	0	0
	100	0	0	0	0	0	0	0	0	0	0	0	0			0	0	0
	Average	1786.12	11750.4	12900.6	8812.38	1685.94	11847.2	12742.4	8758.52	1758.81	5645.81	12964.6	6789.73		Avg	1743.62	9747.81	12869.2
															Total Avgs fors/a:	1117.24	8803.03	9087.81

## Sheet: All results
Density	Divisions (d)	Sym div (s)
	Run1						Run2					Run3
0.001		0.01	0.1	0.3	0.5		0.01	0.1	0.3	0.5		0.01	0.1	0.3	0.5
	1	9	9		20		9	9		11		9	14		8268
	5	2822	1250		0		3477	1947		0		3505	6551		0
	10	422	0		0		0	0		0		0	0		0
	50	0	0		0		0	0		0		0	0		0
	70	0	0		0		0	0		0		0	0		0
	100	0	0		0		0	0		0		0	0		0
0.01		0.01	0.1	0.3	0.5		0.01	0.1	0.3	0.5		0.01	0.1	0.3	0.5
	1	9	35	198989	29333		9	19	196952	26498		9	35	198989	29333
	5	13301	35432	129465	30613		14200	30991	133140	25006		13301	35432	129465	30613
	10	0	30612	163886	0		562	7734	164402	40102		0	8741	163886	0
	11		6942	139383	164090			8155	129965	163935			8203	139383	165314
	12		3698	42580	165379			3440	40242	169898			3700	42580	172368
	13		1403	12554	95617			978	8499	73608			1065	12554	92263
	14		703	5336	23277			821	4832	28352			891	5336	28030
	15		702	1462	8678			428	1562	7432			620	1462	11076
	16		373	796	3078			254	987	2901			486	796	3293
	17		256	316	1626			333	358	1539			233	316	1524
	18		303	367	516			304	470	603			330	367	363
	19		285	0	326			302	0	491			388	0	636
	20		314	0	709			278	290	441			307	0	385
	50	0	0	1096	0		0	0	403	0		0	0	1096	0
	70	0	0	2201	0		0	0	2475	0		0	0	2201	0
	100	0	0	3447	0		0	0	5089	0		0	0	3447	0
0.05		0.01	0.1	0.3	0.5		0.01	0.1	0.3	0.5		0.01	0.1	0.3	0.5
	1	9	15	231638	113626		9	9	231449	107801		9	14	231781	118383
	5	31413	98783	231702	79376		32918	90790	231789	79438		34287	94105	232280	82001
	10	580	17737	233749	118538		501	17699	233968	118360		701	20816	233734	114593
	11		8305	174650	233557			8340	182322	233616			9042	174053	233763
	12		3674	47039	233106			3023	49745	232549			2595	46843	231050
	13		1287	11895	114986			1204	10298	113127			1095	16827	130608
	14		865	4347	28405			694	5841	25840			617	4656	35588
	15		377	2910	8042			501	2713	10366			345	1394	8110
	16		350	783	3437			315	1098	2657			322	743	2046
	17		301	466	1318			363	718	1352			279	591	1526
	18		321	368	442			384	482	881			331	531	1526
	19		274	368	375			317	309	509			216	364	414
	20		317	397	512			465	329					412
	50	292	0	3898	591		247	0	3851	0		0	0	4023	0
	70	392	253	7977	413		0	138	7900	0		0	0	6893	0
	100	888	833	13124	641		546	0	13719	201		249	274	14023	1166
0.1		0.01	0.1	0.3	0.5		0.01	0.1	0.3	0.5		0.01	0.1	0.3	0.5
	1	9	9	232339	169648		9	9	233310	171330		14	9	26	173755
	5	43652	139306	245254	120079		42971	145810	245623	121596		46204	144700	245528	119076
	10	483	25242	241301	156907		605	24372	241911	154514		546	26021	241217	156747
	11		9150	167732	242689			10374	175491	242130			8766	187438	241842
	12		3584	47957	240061			2634	51010	240112			3693	52123	239796
	13		1305	18237	121854			1477	14249	116562			1193	12342	126853
	14		519	3006	37328			842	4989	29920			642	4926	34695
	15		426	2267	11023			481	1796	8402			520	1787	10375
	16		365	953	2951			419	908	2144			415	1177	2241
	17		197	751	1062			219	393	954			244	452	854
	18		212	325	405			414	386	554			358	342	1309
	19		315	291	727			241	409	337			260	341	702
	20		301	438	453			342	400	322			215	320	535
	50	304	646	4227	912		439	796	4086	694		0	2365	3956	1739
	70	1015	3394	6710	1377		2250	2070	8031	1833		1877	3569	8170	3098
	100	7082	3501	15458	5424		3302	6186	15591	4165		4842	4535	16958	3785
0.5		0.01	0.1	0.3	0.5		0.01	0.1	0.3	0.5		0.01	0.1	0.3	0.5
	1	15	20		243075		9	12		243588		14	9		243119
	5	63066	233466		230164		64168	234742		228847		60858	234324		227542
	10	448	34439		234967		645	26815		234605		615	29163		233263
	50	3836	3658		3869		3564	3859		4072		3948	3833		4205
	70	7246	6847		8025		7744	7130		7237		7596	7129		7006
	100	14680	12543		16563		13775	13701		14557		14161	12977		15856
1		0.01	0.1		0.5		0.01	0.1		0.5		0.01	0.1		0.5
	1	9	14		247744		9	9		247906		9	29		247595
	5	61333	244948		245170		64626	245551		245366		60865	245294		244951
	10	528	32102		244296		572	27353		243864		680	33992		243919
	50	3778	3959		4575		3860	4025		4479		3941	3935		3951
	70	7174	7949		8947		7506	7480		7528		7995	7790		8978
	100	14826	16043		16216		15609	15587		16101		15510	14127		16758

## Sheet: proportions of stem cells 
Density	Divisions (d)					Run2				Run3
	Run1	0.1	0.3	0.5		0.1	0.3	0.5	Average	0.1	0.3	0.5	Average
0.01
	1	0.210526	0.35601	0.578006		0.257143	0.355457	171.09		0.111111	0.111111	0.584206
	5	0.161563	0.229645	0.336799		0.166544	0.229961	0.359902		0.155895	0.226513	0.351705
	10	0.0739591	0.081093	0.105531		0.075735	0.0821949	0		0.0771965	0.0825035	0.104648
	11	0.0900317	0.0750235	0.0976537		0.0809319	0.0799754	0.0967518		0.078264	0.0803686	0.101213
	12	0.0800433	0.076961	0.0910696		0.0773256	0.0767357	0.088765		0.0889189	0.0743328	0.0899819
	13	0.0890948	0.0737614	0.0923685		0.0848671	0.0862454	0.0893517		0.0985915	0.0835972	0.0895484
	14	0.0682788	0.0912669	0.111097		0.0694275	0.0875414	0.0925155		0.0639731	0.071081	0.101534
	15	0.0441595	0.0950752	0.0959899		0.0327103	0.084507	0.100108		0.0419355	0.0860996	0.10121
	16	0.0321716	0.0540201	0.11501		0.011811	0.0557244	0.0758359		0.0308642	0.0543478	0.109019
	17	0.015625	0.0411392	0.0571956		0.012012	0.0391061	0.148798		0.0128755	0.0304348	0.0649606
	18	0.00660066	0.0245232	0.0465116		0.00328947	0.0276596	0.0514096		0.00909091	0.0274637	0.0165289
	19	0.00350877	#DIV/0!	0.0153374		0.00662252	#DIV/0!	0.0203666		0.00257732	0.0160772	0.0361635
	20	0.00636943	#DIV/0!	0.0183357		0.00719424	0.00344828	0.00453515		0.00325733	0.00732601	0.0181818
	50	#DIV/0!	0	#DIV/0!		#DIV/0!	0	#DIV/0!		#DIV/0!	0	#DIV/0!
	70	#DIV/0!	0	#DIV/0!		#DIV/0!	0	#DIV/0!		#DIV/0!	0	#DIV/0!
	100	#DIV/0!	0	#DIV/0!		#DIV/0!	0	#DIV/0!		#DIV/0!	0	#DIV/0!
0.05		0.1	0.3	0.5		0.1	0.3	0.5		0.1	0.3	0.5
	1	0.111111	0.412648	0.583779		0.2	0.412294	0.578389		0.142857	0.413123	0.58184
	5	0.164732	0.226981	0.335331		0.167073	0.228264	0.331851		0.169715	0.227953	0.335215
	10	0.0852591	0.0757009	0.113391		0.0773524	0.0733947	0.111213		0.0816199	0.0736778	0.117241
	11	0.0922336	0.078935	0.083303		0.0889688	0.0751363	0.0855763		0.0945587	0.0769248	0.0843932
	12	0.0979858	0.0738749	0.0753348		0.101555	0.07255	0.0760743		0.112524	0.0811007	0.0748799
	13	0.0940171	0.0798655	0.0787313		0.0913621	0.0824432	0.0816781		0.086758	0.0774945	0.0780886
	14	0.0739884	0.0828157	0.0879071		0.0504323	0.076528	0.0869969		0.0680713	0.0867698	0.0819096
	15	0.0477454	0.0886598	0.0932604		0.0439122	0.0991522	0.0862435		0.0376812	0.0968436	0.088656
	16	0.0285714	0.0613027	0.113762		0.0253968	0.071949	0.102747		0.0186335	0.0605653	0.101173
	17	0.013289	0.0343348	0.060698		0.0220386	0.0320334	0.0695266		0.0107527	0.037225	0.0753604
	18	0.0155763	0.013587	0.0452489		0.0078125	0.0207469	0.0544835		0.0120846	0.0207156	0.0753604
	19	0.00364964	0.0353261	0.0213333		0.00630915	0.00323625	0.021611		0.00925926	0.0137363	0.0241546
	20	0.00315457	0.00755668	0.0292969		0.00430108	0.00607903	0.00729927		0.00293255	0.00728155	0.013369
	50	#DIV/0!	0	#DIV/0!		#DIV/0!	0	0		#DIV/0!	0	#DIV/0!
	70	0	0	#DIV/0!		0	0	0		#DIV/0!	0	#DIV/0!
	100	#DIV/0!	0	0	0	0	0	0		0	0	0
		#DIV/0!
0.1		0.1	0.3	0.5		0.1	0.3	0.5		0.1	0.3	0.5
	1	0.111111	0.428	0.589406		0.111111	0.42741	0.589344		0.111111	0.230769	0.589934
	5	0.172814	0.220429	0.331993		0.168471	0.221803	0.328834		0.170207	0.220765	0.332544
	10	0.0810356	0.0675339	0.10812		0.0812931	0.0693065	0.110473		0.0809346	0.0683617	0.107919
	11	0.0963934	0.0747263	0.0772635		0.0905147	0.073565	0.0778301		0.0943418	0.0741365	0.0765169
	12	0.0962612	0.0757345	0.0672246		0.10896	0.0775534	0.0678725		0.104793	0.0759741	0.0675449
	13	0.0858238	0.0796732	0.0765835		0.0825999	0.0777598	0.0726738		0.0896899	0.0868579	0.0772942
	14	0.0539499	0.0964737	0.075225		0.0712589	0.0775707	0.0820187		0.0669782	0.089728	0.0753423
	15	0.0422535	0.0811645	0.0850041		0.043659	0.0785078	0.0858129		0.0365385	0.0856184	0.0894458
	16	0.0356164	0.0671563	0.0867503		0.026253	0.064978	0.0867537		0.0289157	0.0696686	0.0838911
	17	0.0101523	0.045273	0.066855		0.00913242	0.0254453	0.0775681		0.0122951	0.0353982	0.0632319
	18	0.00471698	0.0338462	0.0222222		0.0169082	0.015544	0.032491		0.0139665	0.0175439	0.0626432
	19	0.00634921	0.00687285	0.0522696		0.0124481	0.0171149	0.0237389		0.00384615	0.0117302	0.034188
	20	0.00332226	0.0114155	0.0242826		0.00292398	0.015	0.0124224		0.00465116	0.00625	0.0336449
	50	0	0	0		0	0	0		0	0	0
	70	0	0	0		0	0	0		0	0	0
	100	0	0	0		0	0	0		0	0	0
	Average
